# Supplementary material for: Enhanced Ultrafast Broadband Reverse Saturable Absorption in Twistacenes with Enlarged π-Conjugated Central Bridge
Source: Molecules. 2022 Dec 19;27(24):9059. doi: 10.3390/molecules27249059 (PMC9782705; doi:10.3390/molecules27249059)
Supplement: Supplementary file 1 [file molecules-27-09059-s001.zip]

Archive with 1 entries (1 files):
- molecules-2096006-supplementary.pdf
